# Supplementary material for: Repurposed drugs and their combinations prevent morbidity-inducing dermonecrosis caused by diverse cytotoxic snake venoms
Source: Nat Commun. 2023 Dec 14;14:7812. doi: 10.1038/s41467-023-43510-w (PMC10721902; doi:10.1038/s41467-023-43510-w)
Supplement: Supplementary file 3 — Source Data [file 41467_2023_43510_MOESM3_ESM.xlsx]

## Sheet: Figure 1 - Snake venom potency
Figure ID	Species	Figure summary	Venom concentration (µg/mL)	Trial 1	Trial 2	Trial 3	Trial 4		Figure ID	Species	Figure summary		B. arietans	B. asper	C. atrox	C. rhodostoma	D. russelii	E. carinatus	E. ocellatus	N. haje	N. nigricollis (East)	N. nigricollis (West)	N. pallida
A	B. arietans	Normalised MTT (%-cell viability) dose-response curve data	0	85.5193	100	73.5593	81.7844		L	All	IC50 summary (all values in µg/mL)	Trial 1	16.4	5.391	6.536	13.52	10.11	4.906	5.908	45.41	19.21	19.55	28.63
			1	92.191	96.2145	72.0339	79.3061					Trial 2	27.8	6.708	4.614	14.54	61.92	15.62	8.842	102	18.52	21.14	21.39
			2	96.74	91.246	78.0226	85.5019					Trial 3	18.28	10.33	4.871	12.58	46.07	11.74	7.691	90.32	23.77	23.07	27.21
			4	100	96.3723	100	100					Trial 4	15.77	21.78	13.93	10.85	62.43	11.23	11.14	109.6	31.04	29.31	34.33
			8	92.5701	93.3754	74.4633	84.3866
			16	53.2221	92.2713	70.113	51.7968		M	All	Hill slopes summary	Trial 1	-3.876	-4.201	-2.847	-4.512	-3.614	-5.902	-3.882	-0.7727	-4.191	-3.288	-3.155
			32	4.77635	35.2524	14.6328	7.55886					Trial 2	-4.224	-1.097	-1.813	-1.873	-1.257	-1.333	-2.008	-1.403	-4.507	-4.971	-1.909
			64	5.61031	3.3123	4.91526	7.43494					Trial 3	-2.055	-2.002	-1.934	-3.151	-1.495	-2.776	-1.463	-2.802	-3.297	-4.144	-2.303
			128	3.10841	3.3123	2.93785	4.95663					Trial 4	-2.705	-1.356	-1.308	-3.843	-2.469	-2.63	-2.226	-2.09	-2.934	-3.012	-1.655
			256	0.30326	2.05047	2.0339	2.23048
			512	0	0	1.12994	0.743491
			1024	7.65731	0.552051	0	0
B	B. asper	Normalised MTT (%-cell viability) dose-response curve data	0	77.8051	85.3086	99.3677	100
			1	100	100	84.3722	88.3582
			2	94.6765	70	100	86.4179
			4	78.6241	64.6296	95.0316	93.7314
			8	15.1515	48.5802	59.0786	95.0746
			16	3.84931	21.7901	26.1969	50.2985
			32	0	18.7037	13.3695	35.6716
			64	3.76741	5.80247	8.67208	19.1045
			128	19.0008	11.5432	9.84643	11.9403
			256	5.81491	2.09877	6.23306	7.91045
			512	22.4406	1.35802	3.25203	4.47761
			1024	12.6945	0	0	0
C	C. atrox	Normalised MTT (%-cell viability) dose-response curve data	0	100	96.873	95.1807	92.8693
			1	88.9641	100	94.2341	99.6605
			2	83.8186	92.7888	100	100
			4	85.9851	45.6924	50.0861	92.8693
			8	34.2586	25.5265	24.3546	60.4415
			16	6.43195	17.4856	17.2117	41.0866
			32	0	8.29611	12.6506	22.5807
			64	3.92688	14.2948	12.5645	18.8455
			128	5.75491	14.7416	8.60585	11.3752
			256	11.7129	17.4856	5.76592	11.2054
			512	22.4103	0	2.23752	5.43294
			1024	16.1137	1.78687	0	0
D	C. rhodostoma	Normalised MTT (%-cell viability) dose-response curve data	0	86.8929	92.9611	90.0735	90.053
			1	100	75.4509	89.0441	93.236
			2	92.0586	92.1466	98.3823	100
			4	99.6916	100	100	96.0211
			8	94.9114	85.224	80.2941	77.1883
			16	29.3755	32.7516	31.7647	17.1087
			32	15.3431	20.4189	5.14705	5.70292
			64	3.54664	13.7289	3.89705	5.70292
			128	7.9414	19.0227	3.67647	2.91778
			256	13.724	2.73415	3.89705	0.663137
			512	0	0.8726	1.17647	0
			1024	7.5559	0	0	0
E	D. russelii	Normalised MTT (%-cell viability) dose-response curve data	0	92.2619	91.0727	100	92.9779
			1	100	84.2333	58.2114	79.844
			2	96.6837	73.5061	86.5854	78.8036
			4	92.8572	84.1613	88.374	82.0546
			8	71.6837	90.5688	81.7073	89.857
			16	13.6905	100	91.9512	100
			32	6.71769	68.2505	69.1057	87.3862
			64	3.23129	38.8049	33.7398	45.7737
			128	2.29592	45.5004	15.4472	14.3043
			256	0	3.95968	6.17886	8.84266
			512	0.765308	1.36789	2.19513	6.37192
			1024	2.04082	0	0	0
F	E. carinatus	Normalised MTT (%-cell viability) dose-response curve data	0	80.3994	92.5049	100	100
			1	95.784	88.2314	84.383	96.248
			2	100	95.2662	90.4227	92.4959
			4	76.9231	78.3037	83.6065	95.5954
			8	5.32545	100	83.5202	72.2675
			16	0	19.6581	22.5194	25.6118
			32	1.18344	39.8422	11.5617	9.78793
			64	3.92012	7.75806	6.12597	2.44698
			128	4.5858	13.5437	5.26315	1.79446
			256	1.92308	12.0316	3.36497	7.01469
			512	8.35799	4.405	0.862815	3.58892
			1024	8.50592	0	0	0
G	E. ocellatus	Normalised MTT (%-cell viability) dose-response curve data	0	80.3994	92.5049	100	100
			1	95.784	88.2314	84.383	96.248
			2	100	95.2662	90.4227	92.4959
			4	76.9231	78.3037	83.6065	95.5954
			8	5.32545	100	83.5202	72.2675
			16	0	19.6581	22.5194	25.6118
			32	1.18344	39.8422	11.5617	9.78793
			64	3.92012	7.75806	6.12597	2.44698
			128	4.5858	13.5437	5.26315	1.79446
			256	1.92308	12.0316	3.36497	7.01469
			512	8.35799	4.405	0.862815	3.58892
			1024	8.50592	0	0	0
H	N. haje	Normalised MTT (%-cell viability) dose-response curve data	0	96.1246	100	100	95.1097
			1	79.3893	99.349	85.8393	100
			2	79.5655	90.6509	88.1464	90.7251
			4	70.6988	85.2662	86.1575	89.7133
			8	69.7593	78.4615	86.3962	89.5447
			16	100	97.9881	91.965	90.8938
			32	55.6078	86.2722	93.9538	94.2664
			64	54.9031	73.9645	75.0994	82.2934
			128	28.2443	30.9467	24.1846	33.8954
			256	0	27.5148	9.38742	20.742
			512	18.0857	9.46745	0.954648	4.89039
			1024	0.293597	0	0	0
I	N. nigricollis (East African)	Normalised MTT (%-cell viability) dose-response curve data	0	97.8977	100	100	94.2509
			1	96.5265	90.5325	82.0513	87.9791
			2	95.1554	91.716	91.453	87.9791
			4	96.2523	94.9282	95.9829	94.4251
			8	100	87.0668	91.7094	100
			16	67.9159	68.0473	81.5385	93.2056
			32	10.6033	4.48013	25.0427	42.8571
			64	4.02193	0.0845305	6.92308	16.2021
			128	0.639854	0.676246	2.30769	5.05227
			256	0.731261	1.52155	11.2821	0.696864
			512	0.365631	0	0.427351	0.696864
			1024	0	0	0	0
J	N. nigricollis (West African)	Normalised MTT (%-cell viability) dose-response curve data	0	95.2423	100	100	100
			1	100	91.5911	95.9024	90.3226
			2	94.9779	90.8491	87.4455	92.5807
			4	93.4802	89.7774	89.7123	92.0968
			8	87.1366	94.3941	90.4969	87.4194
			16	69.8678	80.6266	83.435	88.2258
			32	12.7753	10.4699	19.9651	44.1936
			64	3.52423	5.27617	0.43592	6.12904
			128	1.67401	1.15416	0	0
			256	0.792952	3.54493	0.087184	1.29032
			512	0	1.2366	1.39494	3.87097
			1024	0.440528	0	0.087184	4.51613
K	N. pallida	Normalised MTT (%-cell viability) dose-response curve data	0	63.373	98.5307	98.8571	100
			1	57.6661	90.1469	84.9285	76.3271
			2	62.2657	80.121	100	79.4835
			4	100	100	95.3571	84.0746
			8	89.6082	82.2818	90.7143	88.2353
			16	94.5486	76.3181	80.8571	81.4921
			32	35.4344	16.4218	39.2143	60.6886
			64	15.5025	15.9032	11.3571	18.9383
			128	4.94037	14.7796	5.35714	8.17791
			256	7.41055	10.1124	2.71428	1.29125
			512	0	0	1.42857	0
			1024	8.4327	5.87727	0	2.43903

## Sheet: Figure 2 - MTT venom inhibition
Figure ID	Species	Figure summary	Venom concentration (µg/mL)	Vehicle			DMPS			Marimastat			Varespladib			Figure summary		Vehicle	DMPS	Marimastat	Varespladib
A	B. arietans	Normalised MTT (%-cell viability) dose-response curve data +/- drug co-treatments		Trial 1	Trial 2	Trial 3	Trial 1	Trial 2	Trial 3	Trial 1	Trial 2	Trial 3	Trial 1	Trial 2	Trial 3	IC50 summary of venom, +/- drug treatments at MTC1/2.	Trial 1	33.59	25.81	31.24	25.8
			240		0	0		0	0		0	0		0	0		Trial 2	27.06	26.56	28.14	29.24
			120	0	1.18256	1.01411	0	0.723831	1.34623	0	2.85924	1.92608	0	1.18256	1.01411		Trial 3	31.26	30.08	32.19	30.68
			60	0.550588	3.0303	2.77778	16.9882	6.4588	12.1582	12.8018	4.69208	8.90161	0.550588	3.0303	2.77778
			30	53.3379	46.2676	52.9542	42.8127	42.5947	52.1245	52.7432	39.8094	56.1687	53.3379	46.2676	52.9542
			15	67.3779	98.5957	96.9577	73.0554	82.6837	87.5893	90.7096	100	100	67.3779	98.5957	96.9577
			7.5	100	100	100	100	98.2183	83.6348	100	97.0674	98.7507	100	100	100
			3.625	95.4576			82.1406			87.4177			95.4576
			0	81.0737	91.7221	85.3616	75.9801	100	100	78.8588	85.3372	79.8022	81.0737	91.7221	85.3616
B	C. atrox	Normalised MTT (%-cell viability) dose-response curve data +/- drug co-treatments	160		0	0		0	0		0	0		0	0	IC50 summary of venom, +/- drug treatments at MTC1/2.	Trial 1	14.2	37.57	40.81	14.5
			80	0	2.52487	2.56279	0	2.91262	7.5641	0	2.21037	11.5789	0	1.7284	1.86239		Trial 2	11.69	24.62	41.03	12.34
			40	11.2412	12.9304	9.68734	38.7909	22.3301	32.6923	66.6974	53.8872	70.1385	8.03881	11.1934	8.79461		Trial 3	15.27	31.3	49.06	14.23
			20	31.1475	27.0084	26.7043	98.8245	65.6768	78.2906	100	100	95.9003	25.5024	33.8272	20.8484
			10	65.808	48.2785	81.5479	100	90.0628	97.6068	96.8635	96.7988	100	76.2994	47.4074	78.8929
			5	100	99.0054	100	98.5726	79.269	96.7093	92.3432	89.5579	84.4875	100	99.8354	100
			2.5	95.9407			99.4962			88.7454			90.5752
			0	81.8891	100	91.3378	92.6112	100	100	86.7159	85.061	80.2216	85.8628	100	99.017
C	E. carinatus	Normalised MTT (%-cell viability) dose-response curve data +/- drug co-treatments	160		0	0		0	0		0	0		0.395883	0	IC50 summary of venom, +/- drug treatments at MTC1/2.	Trial 1	17.49	33.91	41.06	18.32
			80	0	0.230415	0.919651	0	0.709607	1.79713	0	0.601052	2.03474	0	0	0.0465111		Trial 2	15.09	28.6	30.18	18.01
			40	13.0315	3.22581	5.13068	43.3381	20.9607	27.4361	54.3408	18.2569	28.139	12.7095	6.33413	6		Trial 3	13.29	32.77	30.99	14.12
			20	34.9794	24.8848	23.3785	77.937	80.4585	92.0128	91.8006	89.9324	83.871	45.1816	31.6706	22.1395
			10	91.7009	83.6406	68.1026	100	100	95.8866	100	100	95.0869	81.4246	100	76.7907
			5	100	95.9293	100	86.8195	93.3952	100	94.0514	97.7461	100	100	98.4165	100
			2.5	93.1413			78.0802			79.2604			75.9776
			0	85.3909	100	87.7057	79.1547	97.8166	94.7284	80.5466	87.3779	75.1861	86.243	97.6247	89.9534
D	E. ocellatus	Normalised MTT (%-cell viability) dose-response curve data +/- drug co-treatments	160		0	0		0	0		0	0		0	0	IC50 summary of venom, +/- drug treatments at MTC1/2.	Trial 1	17.58	30.78	39.26	16.22
			80	0	0.396511	2.10721	0	0.628141	5.49973	0	0.456969	7.06456	0	1.72932	2.52667		Trial 2	16.24	24.93	28.85	17.23
			40	9.4794	3.48929	7.91127	30.964	18.593	34.4262	47.5229	19.2688	51.5834	10.0529	6.84211	12.1842		Trial 3	13.25	31.02	40.63	16.18
			20	42.9681	37.1134	36.3771	79.9836	66.7085	75.4627	96.6972	83.3968	93.2399	42.1013	46.5414	45.4801
			10	79.4872	78.4298	65.5453	96.5686	95.1633	98.0433	100	98.2483	100	69.3122	72.6316	68.4447
			5	100	100	77.4861	100	100	100	100	96.4966	95.0061	100	100	88.3773
			2.5	94.2502			88.8072			94.6789			97.9592
			0	87.1018	90.563	100	81.4542	96.0427	93.9715	92.4771	100	94.2753	92.3658	98.9474	100
E	N. nigricollis (East)	Normalised MTT (%-cell viability) dose-response curve data +/- drug co-treatments	200	0	0	0	1.52542	0	0	0	0	0	0	0	0	IC50 summary of venom, +/- drug treatments at MTC1/2.	Trial 1	25.83	30.44	24.33	26.11
			100	1.44681	1.55993	1.19225	0	5.59579	4.00001	1.56114	1.6129	3.51662	3.06205	4.37788	6.53521		Trial 2	25.9	33.32	23.24	27.92
			50	6.7234	9.77011	10.6185	9.74576	21.5932	28.2286	7.4588	9.447	15.1535	19.0975	20.8141	28.8451		Trial 3	23.02	37.48	27.56	29.65
			25	52.9362	51.8883	50.1863	70.7627	72.9427	78.9714	47.0945	44.47	56.266	52.6189	57.2965	61.3521
			12.5	98.8085	100	83.3085	93.2203	89.0718	97.3142	92.7147	87.5576	93.4783	84.8509	86.0215	80.6197
			6.25	100	96.2233	76.2668	93.7288	89.7959	90.4	98.1787	92.0123	93.8619	92.9089	92.0123	87.9437
			0	96.766	93.0213	100	100	100	100	100	100	100	100	100	100
F	N. nigricollis (West)	Normalised MTT (%-cell viability) dose-response curve data +/- drug co-treatments	200	0	0	0	0	0	0	6.28272	0	0	0	0	0	IC50 summary of venom, +/- drug treatments at MTC1/2.	Trial 1	27.32	27.51	30.21	29.37
			100	3.74618	0.972447	1.08048	0.326371	2.12483	3.37722	0	0.994644	2.80255	7.8329	4.31433	5.35308		Trial 2	29.16	40.23	27.82	27.84
			50	8.02752	10.4538	12.0343	14.4256	31.2749	33.1425	10.1222	8.87529	11.0191	20.4526	24.114	26.7084		Trial 3	19.43	41.34	29.57	27.2
			25	59.2508	64.7488	46.9821	63.7076	86.1886	87.2353	69.459	60.9028	65.7962	58.7467	62.7889	56.7198
			12.5	91.5138	100	73.9568	76.7624	91.5007	94.047	100	92.1194	100	91.4708	75.3467	80.1822
			6.25	100	95.705	70.9389	100	88.1142	93.0738	96.2478	94.4147	90.9554	100	88.6749	84.0547
			0	83.4098	91.9773	100	80.9399	100	100	88.7435	100	99.5541	97.9983	100	100

## Sheet: Figure 3 - MTT & PI, Dr & Ba
Figure ID	Species	Figure summary	Vehicle								DMPS								Marimastat						Varespladib
A (LHS)	D. russelii	Normalised MTT (%-cell viability) dose-response curve data +/- drug co-treatments	Trial 1		Trial 2		Trial 3		Trial 4		Trial 1		Trial 2		Trial 3		Trial 4		Trial 1		Trial 2		Trial 3		Trial 1		Trial 2		Trial 3
			Venom concentration (µg/mL)	%-cell viability	Venom concentration (µg/mL)	%-cell viability	Venom concentration (µg/mL)	%-cell viability	Venom concentration (µg/mL)	%-cell viability	Venom concentration (µg/mL)	%-cell viability	Venom concentration (µg/mL)	%-cell viability	Venom concentration (µg/mL)	%-cell viability	Venom concentration (µg/mL)	%-cell viability	Venom concentration (µg/mL)	%-cell viability	Venom concentration (µg/mL)	%-cell viability	Venom concentration (µg/mL)	%-cell viability	Venom concentration (µg/mL)	%-cell viability	Venom concentration (µg/mL)	%-cell viability	Venom concentration (µg/mL)	%-cell viability
			100	0	100	0	100	0	150	0	100	0	100	0	100	0	150	0	100	0	100	0	100	0	100	1.89584	100	0	150	0
			50	12.7631	66.67	5.81066	66.67	6.1292	100	4.49503	50	30.3357	66.67	9.95923	66.67	9.59695	100	16.4113	50	12.7631	66.67	0.720473	66.67	3.01151	66.67	0	66.67	3.46073	100	1.95374
			25	63.4188	44.44	14.8451	44.44	25.3298	66.67	14.2394	25	82.6773	44.44	42.1285	44.44	38.4319	66.67	30.8448	25	63.4188	44.44	3.34346	44.44	16.9658	44.44	1.09639	44.44	17.8929	66.67	11.2431
			12.5	90.0699	29.63	42.145	29.63	46.4512	44.44	36.5371	12.5	91.7253	29.63	68.2494	29.63	57.4166	44.44	55.5471	12.5	90.0699	29.63	24.6989	29.63	38.7755	29.63	6.62403	29.63	43.0557	44.44	36.5661
			6.25	100	19.75	68.5957	19.75	69.2305	29.63	65.4819	6.25	99.134	19.75	87.9365	19.75	79.4846	29.63	83.6598	6.25	100	19.75	40.1328	19.75	65.2209	19.75	14.6871	19.75	70.3058	29.63	63.8507
			3.125	97.2431	13.17	88.0091	13.17	89.8577	19.75	81.5185	3.125	100	13.17	100	13.17	91.3501	19.75	80.9467	3.125	97.2431	13.17	66.8693	13.17	80.3021	13.17	50.5482	13.17	83.8458	19.75	81.9006
			0	91.114	8.78	100	8.78	100	13.17	100	0	92.1279	8.78	90.4484	8.78	100	13.17	100	0	91.114	8.78	100	8.78	100	8.78	73.1841	8.78	100	13.17	95.9779
					0	87.9069	0	92.0735	0	97.413			0	78.9358	0	73.4335	0	82.123			0	87.493	0	86.131	0	100	0	87.0617	0	100
Figure ID	Species	Figure summary		Vehicle	DMPS	Marimastat	Varespladib
A (RHS)	D. russelii	MTT IC50 summary (all values in µg/mL)	Trial 1	28.89	38.84	27.99	12.55
			Trial 2	26.03	38.15	17.98	26.32
			Trial 3	28.03	33.81	24.61	35.54
			Trial 4	36.4	48.94
Figure ID	Species	Figure summary	Vehicle								DMPS								Marimastat						Varespladib
B (LHS)	D. russelii	Normalised PI (%-of max PI fluorescence/cell death) dose-response curve data +/- drug co-treatments	Trial 1		Trial 2		Trial 3		Trial 4		Trial 1		Trial 2		Trial 3		Trial 4		Trial 1		Trial 2		Trial 3		Trial 1		Trial 2		Trial 3
			Venom concentration (µg/mL)	%-of max PI fluorescence	Venom concentration (µg/mL)	%-of max PI fluorescence	Venom concentration (µg/mL)	%-of max PI fluorescence	Venom concentration (µg/mL)	%-of max PI fluorescence	Venom concentration (µg/mL)	%-of max PI fluorescence	Venom concentration (µg/mL)	%-of max PI fluorescence	Venom concentration (µg/mL)	%-of max PI fluorescence	Venom concentration (µg/mL)	%-of max PI fluorescence	Venom concentration (µg/mL)	%-of max PI fluorescence	Venom concentration (µg/mL)	%-of max PI fluorescence	Venom concentration (µg/mL)	%-of max PI fluorescence	Venom concentration (µg/mL)	%-of max PI fluorescence	Venom concentration (µg/mL)	%-of max PI fluorescence	Venom concentration (µg/mL)	%-of max PI fluorescence
			100	100	100	97.4972	100	93.1623	150	93.8534	100	100	100	100	100	100	150	95.2908	100	100	100	100	100	88.6863	100	100	100	90.279	150	100
			50	96.5705	66.67	100	66.67	100	100	100	50	63.9991	66.67	87.542	66.67	62.6628	100	100	50	84.645	66.67	82.8613	66.67	100	66.67	56.2575	66.67	100	100	87.2604
			25	14.2494	44.44	80.4819	44.44	72.4015	66.67	96.1415	25	7.14607	44.44	34.718	44.44	21.9264	66.67	52.4683	25	18.0609	44.44	82.3659	44.44	85.0306	44.44	44.8411	44.44	69.1791	66.67	94.2753
			12.5	0	29.63	31.874	29.63	29.5944	44.44	59.6435	12.5	0	29.63	7.06902	29.63	5.42853	44.44	14.227	12.5	0	29.63	89.8495	29.63	39.5775	29.63	53.0542	29.63	24.4301	44.44	64.3835
			6.25	0.42974	19.75	5.55934	19.75	6.18799	29.63	22.5748	6.25	3.24678	19.75	0	19.75	0	29.63	1.51028	6.25	2.54732	19.75	51.6141	19.75	9.40744	19.75	44.9253	19.75	2.85736	29.63	25.5789
			3.125	2.16726	13.17	0	13.17	0	19.75	1.37137	3.125	3.06381	13.17	1.16391	13.17	0.599795	19.75	0	3.125	3.8749	13.17	10.6585	13.17	0	13.17	19.9633	13.17	0	19.75	4.33147
			0	24.7815	8.78	2.12835	8.78	2.53671	13.17	0	0	13.4387	8.78	3.39914	8.78	2.30621	13.17	1.81945	0	17.9664	8.78	0	8.78	1.0929	8.78	8.39248	8.78	0.328201	13.17	0
					0	11.239	0	12.9716	0	10.4974			0	6.87944	0	12.6272	0	10.4826			0	11.3911	0	10.6661	0	0	0	7.58878	0	4.07679
Figure ID	Species	Figure summary		Vehicle	DMPS	Marimastat	Varespladib
B (RHS)	D. russelii	PI EC50 summary (all values in µg/mL)	Trial 1	28.89	38.84	27.99	12.55
			Trial 2	26.03	38.15	17.98	26.32
			Trial 3	28.03	33.81	24.61	35.54
			Trial 4	36.4	48.94
Figure ID	Species	Figure summary	Vehicle								DMPS								Marimastat								Varespladib
C (LHS)	B. asper	Normalised MTT (%-cell viability) dose-response curve data +/- drug co-treatments	Trial 1		Trial 2		Trial 3		Trial 4		Trial 1		Trial 2		Trial 3		Trial 4		Trial 1		Trial 2		Trial 3		Trial 4		Trial 1		Trial 2		Trial 3		Trial 4
			Venom concentration (µg/mL)	%-cell viability	Venom concentration (µg/mL)	%-cell viability	Venom concentration (µg/mL)	%-cell viability	Venom concentration (µg/mL)	%-cell viability	Venom concentration (µg/mL)	%-cell viability	Venom concentration (µg/mL)	%-cell viability	Venom concentration (µg/mL)	%-cell viability	Venom concentration (µg/mL)	%-cell viability	Venom concentration (µg/mL)	%-cell viability	Venom concentration (µg/mL)	%-cell viability	Venom concentration (µg/mL)	%-cell viability	Venom concentration (µg/mL)	%-cell viability	Venom concentration (µg/mL)	%-cell viability	Venom concentration (µg/mL)	%-cell viability	Venom concentration (µg/mL)	%-cell viability	Venom concentration (µg/mL)	%-cell viability
			100	0.899431	25	0	20	0	25	0.40604	100	0	37.5	0.0406545	31.25	0	40	0	100	0	126.56	0	126.56	0	126.56	0	25	0.222558	20	0	31.25	0.0707119	31.25	0
			50	0	16.67	0.416131	16	29.8778	20	0	50	0.234259	25	0	25	58.7361	32	0	50	36.8498	84.38	20.9627	84.37	1.77059	84.37	10.5968	16.67	0	16	49.3742	25	0	25	0.18559
			25	0.363859	11.11	0.770613	12.8	64.3023	16	0.118618	25	0.339436	16.67	100	20	65.0176	25.6	0.255629	25	82.619	56.25	17.61	56.25	7.84118	56.25	25.2287	11.11	42.6555	12.8	75.6332	20	1.10611	20	0.258851
			12.5	0.057238	7.41	90.9016	10.24	82.0057	12.8	0.269173	12.5	100	11.11	99.9119	16	81.2554	20.48	74.388	12.5	100	37.5	35.8257	37.5	23.9529	37.5	52.3851	7.41	89.5459	10.24	86.5947	16	0.373756	16	0.280825
			6.25	60.9199	4.94	98.0581	8.19	86.8157	10.24	1.3413	6.25	91.1794	7.41	92.2837	12.8	91.1167	16.38	83.3448	6.25	98.8416	25	62.1245	25	48.0706	25	70.355	4.94	100	8.19	90.7705	12.8	34.4462	12.8	0.854684
			3.125	100	3.29	100	6.55	93.901	8.19	94.8447	3.125	82.5405	4.94	88.1715	10.24	100	13.11	97.7584	3.125	93.8805	16.67	83.7925	16.67	75.7765	16.67	80.8756	3.29	99.3386	6.55	100	8.53	98.4747	10.24	90.1321
			0	79.5115	2.19	96.784	5.24	100	6.55	100	0	77.3056	3.29	90.0346	8.19	96.0545	10.49	100	0	86.224	11.11	100	11.11	100	11.11	100	2.19	99.9745	5.24	99.4781	5.69	100	8.19	100
					0	75.2119	0	75.0186	0	83.2885			0	77.0138	0	72.9845	0	76.8263			0	78.332	0	95.7882	0	82.09	0	80.6053	0	68.628	0	91.7319	0	93.1064
Figure ID	Species	Figure summary		Vehicle	DMPS	Marimastat	Varespladib
C (RHS)	B. asper	MTT IC50 summary (all values in µg/mL)	Trial 1	6.493	20.35	41.51	10.55
			Trial 2	8.444	20.43	31.47	15.17
			Trial 3	13.64	23.28	24.99	12.38
			Trial 4	8.963	21.57	36.42	10.99
Figure ID	Species	Figure summary	Vehicle								DMPS						Marimastat								Varespladib
D (LHS)	B. asper	Normalised PI (%-of max PI fluorescence/cell death) dose-response curve data +/- drug co-treatments	Trial 1		Trial 2		Trial 3		Trial 4		Trial 1		Trial 2		Trial 3		Trial 1		Trial 2		Trial 3		Trial 4		Trial 1		Trial 2		Trial 3
			Venom concentration (µg/mL)	%-of max PI fluorescence	Venom concentration (µg/mL)	%-of max PI fluorescence	Venom concentration (µg/mL)	%-of max PI fluorescence	Venom concentration (µg/mL)	%-of max PI fluorescence	Venom concentration (µg/mL)	%-of max PI fluorescence	Venom concentration (µg/mL)	%-of max PI fluorescence	Venom concentration (µg/mL)	%-of max PI fluorescence	Venom concentration (µg/mL)	%-of max PI fluorescence	Venom concentration (µg/mL)	%-of max PI fluorescence	Venom concentration (µg/mL)	%-of max PI fluorescence	Venom concentration (µg/mL)	%-of max PI fluorescence	Venom concentration (µg/mL)	%-of max PI fluorescence	Venom concentration (µg/mL)	%-of max PI fluorescence	Venom concentration (µg/mL)	%-of max PI fluorescence
			100	74.3626	25	100	20	100	25	100	100	100	31.25	100	40	100	100	100	126.56	100	126.56	89.623	126.56	99.2865	25	100	31.25	100	48.83	100
			50	100	16.67	0	16	9.82242	20	92.948	50	41.8087	25	20.8478	32	73.3347	50	47.9155	84.38	61.0417	84.37	100	84.37	100	16.67	47.6932	25	97.2288	39.06	67.4258
			25	31.0029	11.11	4.15925	12.8	4.11021	16	35.0383	25	15.9439	20	0	25.6	24.8788	25	1.13999	56.25	81.6417	56.25	98.6155	56.25	68.6587	11.11	2.90208	20	82.9826	31.25	43.7311
			12.5	31.0216	7.41	1.46391	10.24	0	12.8	13.4161	12.5	0	16	0.838246	20.48	1.67804	12.5	0	37.5	40.7156	37.5	79.1039	37.5	21.5658	7.41	0.925161	16	8.90129	25	19.8556
			6.25	0	4.94	5.11273	8.19	4.87354	10.24	8.70668	6.25	0.822386	12.8	1.86822	16.38	0	6.25	1.61728	25	13.2038	25	34.6383	25	6.92454	4.94	1.52811	12.8	8.81343	20	8.97516
			3.125	0.418855	3.29	6.59407	6.55	3.13823	8.19	0	3.125	1.91348	10.24	4.81736	13.11	0.497297	3.125	2.55202	16.67	0	16.67	4.8448	16.67	0	3.29	0	10.24	0	16	1.82449
			0	15.6207	2.19	12.9679	5.24	12.0562	6.55	3.46326	0	4.09365	8.19	12.1472	10.49	5.25555	0	12.8408	11.11	0.625895	11.11	0	11.11	2.14852	2.19	2.79515	8.19	1.01583	12.8	0
					0	26.8342	0	33.9702	0	30.458			0	39.825	0	25.2494			0	18.386	0	10.0935	0	13.8861	0	15.747	0	16.5875	0	1.00769
Figure ID	Species	Figure summary		Vehicle	DMPS	Marimastat	Varespladib
D (RHS)	B. asper	PI EC50 summary (all values in µg/mL)	Trial 1	26.28	52.01	50.55	16.81
			Trial 2	20.33	25.34	44.1	18.25
			Trial 3	16.82	28.74	28.53	32.63
			Trial 4	16.66		47.84

## Sheet: Figure 4 - MTT & PI Ba combos
Figure ID	Species	Figure summary	Vehicle								DMPS								DMPS + Varespladib64						DMPS + varespladib256
A (LHS)	B. asper	Normalised MTT (%-cell viability) dose-response curve data +/- drug co-treatments	Trial 1		Trial 2		Trial 3		Trial 4		Trial 1		Trial 2		Trial 3		Trial 4		Trial 1		Trial 2		Trial 3		Trial 1		Trial 2		Trial 3
			Venom concentration (µg/mL)	%-cell viability	Venom concentration (µg/mL)	%-cell viability	Venom concentration (µg/mL)	%-cell viability	Venom concentration (µg/mL)	%-cell viability	Venom concentration (µg/mL)	%-cell viability	Venom concentration (µg/mL)	%-cell viability	Venom concentration (µg/mL)	%-cell viability	Venom concentration (µg/mL)	%-cell viability	Venom concentration (µg/mL)	%-cell viability	Venom concentration (µg/mL)	%-cell viability	Venom concentration (µg/mL)	%-cell viability	Venom concentration (µg/mL)	%-cell viability	Venom concentration (µg/mL)	%-cell viability	Venom concentration (µg/mL)	%-cell viability
			100	0.899431	25	0	20	0	25	0.40604	100	0	37.5	0.0406545	31.25	0	40	0	37.5	0	40	0	40	0.327723	37.5	0	40	0	40	0.081262
			50	0	16.67	0.416131	16	29.8778	20	0	50	0.234259	25	0	25	58.7361	32	0.761054	25	0.258619	32	3.59269	32	0	25	87.5297	32	6.58268	32	0
			25	0.363859	11.11	0.770613	12.8	64.3023	16	0.118618	25	0.339436	16.67	100	20	65.0176	25.6	1.01474	16.67	92.6932	25.6	15.577	25.6	23.3683	16.67	94.0785	25.6	41.1276	25.6	0.805852
			12.5	0.057238	7.41	90.9016	10.24	82.0057	12.8	0.269173	12.5	100	11.11	99.9119	16	81.2554	20.48	74.5829	11.11	100	20.48	57.7494	20.48	87.6521	11.11	100	20.48	74.0724	20.48	87.7633
			6.25	60.9199	4.94	98.0581	8.19	86.8157	10.24	1.3413	6.25	91.1794	7.41	92.2837	12.8	91.1167	16.38	83.4716	7.41	94.3578	16.38	73.7441	16.38	93.44	7.41	90.4767	16.38	78.526	16.38	81.1675
			3.125	100	3.29	100	6.55	93.901	8.19	94.8447	3.125	82.5405	4.94	88.1715	10.24	100	13.11	97.7754	4.94	92.7697	13.11	85.5144	13.11	100	4.94	86.5302	13.11	98.4063	10.92	100
			0	79.5115	2.19	96.784	5.24	100	6.55	100	0	77.3056	3.29	90.0346	8.19	96.0545	10.49	100	3.29	88.8468	10.49	100	10.49	95.6507	3.29	82.2183	10.49	100	7.28	99.1603
					0	75.2119	0	75.0186	0	83.2885			0	77.0138	0	72.9845	0	77.0026	0	77.8903	0	74.3499	0	79.5645	0	78.9646	0	81.5496	0	74.8155
Figure ID	Species	Figure summary		Vehicle	DMPS	DMPS + V64	DMPS + V256
A (RHS)	B. asper	MTT IC50 summary (all values in µg/mL)	Trial 1	6.493	20.35	18.82	27.39
			Trial 2	8.444	20.43	20.31	23.47
			Trial 3	13.64	23.28	23.5	21.93
			Trial 4	8.963	21.57
Figure ID	Species	Figure summary	Vehicle								DMPS						DMPS + Varespladib64						DMPS + Varespladib256
B (LHS)	B. asper	Normalised PI (%-of max PI fluorescence/cell death) dose-response curve data +/- drug co-treatments	Trial 1		Trial 2		Trial 3		Trial 4		Trial 1		Trial 2		Trial 3		Trial 1		Trial 2		Trial 3		Trial 1		Trial 2		Trial 3
			Venom concentration (µg/mL)	%-of max PI fluorescence	Venom concentration (µg/mL)	%-of max PI fluorescence	Venom concentration (µg/mL)	%-of max PI fluorescence	Venom concentration (µg/mL)	%-of max PI fluorescence	Venom concentration (µg/mL)	%-of max PI fluorescence	Venom concentration (µg/mL)	%-of max PI fluorescence	Venom concentration (µg/mL)	%-of max PI fluorescence	Venom concentration (µg/mL)	%-of max PI fluorescence	Venom concentration (µg/mL)	%-of max PI fluorescence	Venom concentration (µg/mL)	%-of max PI fluorescence	Venom concentration (µg/mL)	%-of max PI fluorescence	Venom concentration (µg/mL)	%-of max PI fluorescence	Venom concentration (µg/mL)	%-of max PI fluorescence
			100	74.3626	25	100	20	100	25	100	100	100	31.25	100	40	100	37.5	100	40	100	40	100	40	100	40	100	62.5	100
			50	100	16.67	0	16	9.82242	20	92.948	50	41.8087	25	20.8478	32	73.3347	25	16.2329	32	87.5263	32	57.4111	32	68.2323	32	47.4667	50	38.8925
			25	31.0029	11.11	4.15925	12.8	4.11021	16	35.0383	25	15.9439	20	0	25.6	24.8788	16.67	0	25.6	38.8404	25.6	32.5946	25.6	32.1591	25.6	27.9944	40	18.6473
			12.5	31.0216	7.41	1.46391	10.24	0	12.8	13.4161	12.5	0	16	0.838246	20.48	1.67804	11.11	2.78959	20.48	15.6623	20.48	1.5866	20.48	8.56653	20.48	0.11057	32	9.29807
			6.25	0	4.94	5.11273	8.19	4.87354	10.24	8.70668	6.25	0.822386	12.8	1.86822	16.38	0	7.41	6.60438	16.38	4.66696	16.38	0.59397	16.38	4.97527	16.38	1.01029	25.6	5.2204
			3.125	0.418855	3.29	6.59407	6.55	3.13823	8.19	0	3.125	1.91348	10.24	4.81736	13.11	0.497297	4.94	8.00104	13.11	0	13.11	0.57078	13.11	0	13.11	0	20.48	0.129757
			0	15.6207	2.19	12.9679	5.24	12.0562	6.55	3.46326	0	4.09365	8.19	12.1472	10.49	5.25555	3.29	9.47626	10.49	4.26537	10.49	0	10.49	7.54815	10.49	5.64603	16.38	0
					0	26.8342	0	33.9702	0	30.458			0	39.825	0	25.2494	0	19.6584	0	16.3269	0	11.9989	0	7.27861	0	6.23551	0	2.72127
Figure ID	Species	Figure summary		Vehicle	DMPS	DMPS + V64	DMPS + V256
B (RHS)	B. asper	PI EC50 summary (all values in µg/mL)	Trial 1	26.28	52.01	25.69	28.35
			Trial 2	20.33	25.34	26.41	30.82
			Trial 3	16.82	28.74	29.44	50.77
			Trial 4	16.66
Figure ID	Species	Figure summary	Vehicle								Marimastat								Marimastat + Varespladib64						Marimastat + Varespladib256
C (LHS)	B. asper	Normalised MTT (%-cell viability) dose-response curve data +/- drug co-treatments	Trial 1		Trial 2		Trial 3		Trial 4		Trial 1		Trial 2		Trial 3		Trial 4		Trial 1		Trial 2		Trial 3		Trial 1		Trial 2		Trial 3
			Venom concentration (µg/mL)	%-cell viability	Venom concentration (µg/mL)	%-cell viability	Venom concentration (µg/mL)	%-cell viability	Venom concentration (µg/mL)	%-cell viability	Venom concentration (µg/mL)	%-cell viability	Venom concentration (µg/mL)	%-cell viability	Venom concentration (µg/mL)	%-cell viability	Venom concentration (µg/mL)	%-cell viability	Venom concentration (µg/mL)	%-cell viability	Venom concentration (µg/mL)	%-cell viability	Venom concentration (µg/mL)	%-cell viability	Venom concentration (µg/mL)	%-cell viability	Venom concentration (µg/mL)	%-cell viability	Venom concentration (µg/mL)	%-cell viability
			100	0.899431	25	0	20	0	25	0.40604	100	0	126.56	0	126.56	0	126.56	0	126.56	0	126.56	0	189.84	0	126.56	0	126.56	0	189.84	0
			50	0	16.67	0.416131	16	29.8778	20	0	50	36.8498	84.38	20.9627	84.38	1.77059	84.38	10.5968	84.37	20.6916	84.38	19.8413	126.56	5.72059	84.37	27.1461	84.38	42.0282	126.56	4.31408
			25	0.363859	11.11	0.770613	12.8	64.3023	16	0.118618	25	82.619	56.25	17.61	56.25	7.84118	56.25	25.2287	56.25	43.7911	56.25	51.1622	84.37	25.9216	56.25	48.726	56.25	55.4812	84.37	21.1282
			12.5	0.057238	7.41	90.9016	10.24	82.0057	12.8	0.269173	12.5	100	37.5	35.8257	37.5	23.953	37.5	52.3851	37.5	64.576	37.5	70.9018	56.25	47.0592	37.5	68.7352	37.5	77.3137	56.25	47.2382
			6.25	60.9199	4.94	98.0581	8.19	86.8157	10.24	1.3413	6.25	98.8416	25	62.1245	25	48.0706	25	70.355	25	80.1204	25	87.6609	37.5	73.5773	25	87.0548	25	89.8912	37.5	68.9433
			3.125	100	3.29	100	6.55	93.901	8.19	94.8447	3.125	93.8805	16.67	83.7925	16.67	75.7765	16.67	80.8756	16.67	93.5881	16.67	100	25	83.9358	16.67	95.79	16.67	96.373	25	78.6112
			0	79.5115	2.19	96.784	5.24	100	6.55	100	0	86.224	11.11	100	11.11	100	11.11	100	11.11	100	11.11	96.4956	16.67	100	11.11	100	11.11	100	16.67	96.2307
					0	75.2119	0	75.0186	0	83.2885			0	78.332	0	95.7882	0	82.09	0	82.169	0	79.7366	0	92.3169	0	85.242	0	78.8852	0	100
Figure ID	Species	Figure summary		Vehicle	Marimastat	Mar + V64	Mar + V256
C (RHS)	B. asper	MTT IC50 summary (all values in µg/mL)	Trial 1	6.493	41.51	47.93	53.13
			Trial 2	8.444	31.47	53.27	62.39
			Trial 3	13.64	24.99	53.86	50.38
			Trial 4	8.963	36.42
Figure ID	Species	Figure summary	Vehicle								Marimastat								Marimastat + Varespladib64						Marimastat + Varespladib256
D (LHS)	B. asper	Normalised PI (%-of max PI fluorescence/cell death) dose-response curve data +/- drug co-treatments	Trial 1		Trial 2		Trial 3		Trial 4		Trial 1		Trial 2		Trial 3		Trial 4		Trial 1		Trial 2		Trial 3		Trial 1		Trial 2		Trial 3
			Venom concentration (µg/mL)	%-of max PI fluorescence	Venom concentration (µg/mL)	%-of max PI fluorescence	Venom concentration (µg/mL)	%-of max PI fluorescence	Venom concentration (µg/mL)	%-of max PI fluorescence	Venom concentration (µg/mL)	%-of max PI fluorescence	Venom concentration (µg/mL)	%-of max PI fluorescence	Venom concentration (µg/mL)	%-of max PI fluorescence	Venom concentration (µg/mL)	%-of max PI fluorescence	Venom concentration (µg/mL)	%-of max PI fluorescence	Venom concentration (µg/mL)	%-of max PI fluorescence	Venom concentration (µg/mL)	%-of max PI fluorescence	Venom concentration (µg/mL)	%-of max PI fluorescence	Venom concentration (µg/mL)	%-of max PI fluorescence	Venom concentration (µg/mL)	%-of max PI fluorescence
			100	74.3626	25	100	20	100	25	100	100	100	126.56	100	126.56	89.623	126.56	99.2865	126.56	100	126.56	100	189.84	100	126.56	100	126.56	100	189.84	100
			50	100	16.67	0	16	9.82242	20	92.948	50	47.9155	84.38	61.0417	84.38	100	84.38	100	84.38	63.0034	84.38	52.077	126.56	85.3609	84.38	59.2749	84.38	32.2418	126.56	84.2438
			25	31.0029	11.11	4.15925	12.8	4.11021	16	35.0383	25	1.13999	56.25	81.6417	56.25	98.6155	56.25	68.6587	56.25	25.685	56.25	20.5501	84.38	65.4688	56.25	26.5122	56.25	14.6967	84.38	73.7128
			12.5	31.0216	7.41	1.46391	10.24	0	12.8	13.4161	12.5	0	37.5	40.7156	37.5	79.1039	37.5	21.5658	37.5	7.18154	37.5	5.63824	56.25	35.3154	37.5	5.47633	37.5	4.2845	56.25	27.2289
			6.25	0	4.94	5.11273	8.19	4.87354	10.24	8.70668	6.25	1.61728	25	13.2038	25	34.6383	25	6.92454	25	1.21863	25	0	37.5	6.71974	25	0.623758	25	0	37.5	7.20484
			3.125	0.418855	3.29	6.59407	6.55	3.13823	8.19	0	3.125	2.55202	16.67	0	16.67	4.8448	16.67	0	16.67	0	16.67	0.804162	25	2.00434	16.67	0	16.67	0.449347	25	0.0259154
			0	15.6207	2.19	12.9679	5.24	12.0562	6.55	3.46326	0	12.8408	11.11	0.625895	11.11	0	11.11	2.14852	11.11	3.25844	11.11	1.89966	16.67	0	11.11	1.68661	11.11	0.833598	16.67	0
					0	26.8342	0	33.9702	0	30.458			0	18.386	0	10.0935	0	13.8861	0	25.0567	0	15.0418	0	6.42899	0	14.0576	0	13.3609	0	4.72657
Figure ID	Species	Figure summary		Vehicle	Marimastat	Mar + V64	Mar + V256
D (RHS)	B. asper	PI EC50 summary (all values in µg/mL)	Trial 1	26.28	50.55	72.26	73.6
			Trial 2	20.33	44.1	78.98	90.56
			Trial 3	16.82	28.53	69.82	69.55
			Trial 4	16.66	47.84

## Sheet: Figure 5 - in vivo lesions
				Dermal lesion area as measured by callipers (mm^2)							Note, x means the mouse had to be culled before end of experiment
Figure ID	Species	Figure summary	Mouse #	Vehicle	DMPS (110 µg)	Marimastat (60 µg)	Varespladib (19 µg)	DV	MV
B	None (vehicle control)	Summary bar graph of dermal lesions caused by different snake venoms in mice ID injected	1	0	0	0	0	0	0
			2	0	0	0	0	0	0
			3	0	0	0	0	0	0
			4	0	0	0	0	0	0
			5	0	0	0	0.094	0	0
				Dermal lesion area as measured by callipers (mm^2)
Figure ID	Species	Figure summary	Mouse #	Vehicle	DMPS (110 µg)	Marimastat (60 µg)	Varespladib (19 µg)	DV	MV
C	B. asper	Summary bar graph of dermal lesions caused by different snake venoms in mice ID injected	1	68.33	34.636	87.431	17.106	2.71	3.88
			2	20.593	3.958	27.52	0	2.71	0
			3	37.982	30.159	55.135	0.778	0	20.106
			4	53.674	34.966	58.245	9.598	0	5.843
			5	29.138	1.414	x	33.317	7.917	3.738
				Dermal lesion area as measured by callipers (mm^2)
Figure ID	Species	Figure summary	Mouse #	Vehicle	DMPS (110 µg)	Marimastat (60 µg)	Varespladib (19 µg)	DV	MV
D	C. atrox	Summary bar graph of dermal lesions caused by different snake venoms in mice ID injected	1	16.069	2.011	9.009	4.775	1.414	0
			2	22.219	1.539	0	10.116	0	0
			3	17.365	1.649	7.288	5.372	0	0
			4	20.923	1.131	4.359	4.006	0	0
			5	x	9.213	0	4.948	0	1.469
				Dermal lesion area as measured by callipers (mm^2)
Figure ID	Species	Figure summary	Mouse #	Vehicle	DMPS (110 µg)	Marimastat (60 µg)	Varespladib (19 µg)	DV	MV
E	E. ocellatus	Summary bar graph of dermal lesions caused by different snake venoms in mice ID injected	1	1.327	0	0	8.671	0	1.414
			2	6.998	0	0	8.357	0	0
			3	1.94	0	0	12.881	0	0.346
			4	9.676	0	0	0	0	0
			5	4.924	4.838	0	4.909	0.66	0

## Sheet: Figure 6 - Overall necr. scores
				Mean overall dermoencrosis scores (0-4)
Figure ID	Species	Figure summary	Mouse #	Vehicle	DMPS (110 µg)	Marimastat (60 µg)	Varespladib (19 µg)	DV	MV
D	None (vehicle control)	Summary bar graph of histopathologically-determined overall dermonecrosis scores	1	0	0	0	0	0	0
			2	0	0	0	0	0	0
			3	0	0	0	0	0	0
			4	0	0	0	0	0	0
			5	0	0	0	0	0	0
				Mean overall dermoencrosis scores (0-4)
Figure ID	Species	Figure summary	Mouse #	Vehicle	DMPS (110 µg)	Marimastat (60 µg)	Varespladib (19 µg)	DV	MV
E	B. asper	Summary bar graph of histopathologically-determined overall dermonecrosis scores	1	1.9	3.5	3.6	2.4	0	0.2
			2	3	1	2.75	0	0	0
			3	2.85	3.6	3.3	0.25	0	0.8
			4	2.2	3.1	3.58333	0.6	0	0.2
			5	2.9	0		0.35	0.3	0.4
				Mean overall dermoencrosis scores (0-4)
Figure ID	Species	Figure summary	Mouse #	Vehicle	DMPS (110 µg)	Marimastat (60 µg)	Varespladib (19 µg)	DV	MV
F	C. atrox	Summary bar graph of histopathologically-determined overall dermonecrosis scores	1	2.6	1.2	0.5	1.5	0.3	0.125
			2	2.15	0.2	0	3.7	0	0
			3	2.7	0.9	0.8	0.6	0	0
			4	4	0.3	0.4	0.5	0.1	0
			5		0.833333	0.2	0.3	0.1	0.1
				Mean overall dermoencrosis scores (0-4)
Figure ID	Species	Figure summary	Mouse #	Vehicle	DMPS (110 µg)	Marimastat (60 µg)	Varespladib (19 µg)	DV	MV
G	E. ocellatus	Summary bar graph of histopathologically-determined overall dermonecrosis scores	1	0.3	0	0	0.2	0	0.3
			2	0.25	0	0	2.9	0	0
			3	0.2	0	0	0.25	0	0
			4	3.75	0	0	0	0	0.325
			5		0.2	0	0.25	0.1	0

## Sheet: Figure 7 - Post-envenoming
				Trial group 1		Trial group 2
				Dermal lesion area as measured by callipers (mm^2)
Figure ID	Species	Figure summary	Mouse #	Veh (t=0 min)	MV (t=0 min)	Veh (t=0 min)	MV (t=5 min)	MV (t=15 min)	MV (t=60 min)
B	B. asper	Summary bar graph of dermal lesions caused by snake venom in mice ID injected, followed by ID MV injection	1	23.562	0	18.85	11.781	4.712	9.425
			2	19.635	0	9.425	0	4.712	7.069
			3	23.562	0	25.133	0	9.425	7.069
			4	12.566	3.142	42.412	0	3.142	9.425
			5	32.987	0	15.708	0	7.069	0
C	E. ocellatus	Summary bar graph of dermal lesions caused by snake venom in mice ID injected, followed by ID MV injection	1	7.069	0	28.274	1.571	0	7.069
			2	11.781	0	15.708	0	0	0
			3	9.425	0	15.708	0	0	9.425
			4	4.712	0	23.562	0	0	4.712
			5	9.425	3.142	15.708	0	0	9.425

## Sheet: Supplemental Figure 1 - MTCs
Figure ID	Drug	Figure summary	Drug concentration (µM):	0	9.8	19.5	39.1	78.1	156.3	312.5	625	1,250	2,500	5,000	10,000
A	DMPS	Drug MTC determination	Trial 1	89.5833	104.11	108.446	111.768	101.914	96.6216	83.6149	91.3851	96.4527	72.241	65.7095	51.2387
			Trial 2	102.17	99.5773	92.4204	87.6867	92.195	67.8501	76.3032	50.155	51.9583	61.5948	49.5914	28.9095
			Trial 3	99.6217	99.4956	98.739	101.135	94.5776	91.8033	99.6217	105.044	97.2257	88.3985	65.1955	54.3506
			Trial 4	98.8403	110.853	87.6598	106.691	104.609	111.389	104.312	99.1971	92.4175	78.9771	60.7791	51.799
			Trial 5	96.9842	106.854	96.9157	102.536	101.097	103.427	103.221	105.483	100.274	68.1974	51.5421	37.1487
				0	0.04	0.08	0.16	0.32	0.64	1.28	2.56	5.12	10.24	20.48	40.96
B	Marimastat	Drug MTC determination	Trial 1	98.8725	112.474	103.171	108.316	116.702	109.02	113.39	97.5335	72.8682	62.9316
			Trial 2	105.081	124.208	100.777	141.542	128.153	98.8643	111.895	99.8207	102.092	85.4752
			Trial 3	100.702	93.044	95.0862	89.8532	89.3427	95.3414	90.7467	89.2151	84.1098	74.7926	63.5609	60.753
			Trial 4	98.7327	101.448	103.923	100.06	101.328	101.75	98.9741	98.6723	88.4128	74.2909	65.7212	55.8841
			Trial 5	98.9096	93.4224	102.99	103.623	110.376	97.0806	98.6282	103.975	96.4474	80.8301	64.1576	57.1931
				0	1	2	4	8	16	32	64	128	256	512	1,024
C	Varespladib	Drug MTC determination	Trial 1	101.128	104.722	110.43	110.43	116.843	98.0268	122.763	102.044	100.705	105.426	85.0599	72.3044
			Trial 2	94.9193	96.1148	95.8757	79.9761	89.4202	108.069	87.2684	92.4089	90.4961	87.8661	82.367	75.3138
			Trial 3	99.298	100.064	104.148	102.106	100.574	98.1493	94.0651	106.701	104.786	104.403	78.3663	67.7728
			Trial 4	101.267	95.5944	102.354	102.293	103.983	102.897	97.9481	98.3705	105.552	99.2758	91.7321	70.1871
			Trial 5	101.09	98.4172	97.0102	97.7137	97.9247	103.693	100.035	102.357	97.2212	91.4527	88.6388	69.3633

## Sheet: Suppl. Figure 2 - DMPS MTT & PI
Figure ID	Species	Figure summary	DMPS concentration (µM)
A	E. ocellatus (20 µg/mL)	PI (cell death; Units: RFUs) data using a single concentration of E. ocellatus venom and three DMPS concentrations		Trial 1	Trial 2	Trial 3
			0	103.331	119.528	42.364
			312.5	26.5192	30.4198	15.1463
			625	19.193	8.13905	14.9028
			1,250	25.1517	18.5903	18.5116
B	E. ocellatus (20 µg/mL)	MTT (cell viability; Units: %-cell viability) data using a single concentration of E. ocellatus venom and three DMPS concentrations		Trial 1	Trial 2	Trial 3
			0	0.150148	0.54909	0.497364
			312.5	1.58013	0.135526	0.399522
			625	90.8681	74.6497	77.7926
			1,250	82.0309	76.9857	71.1719

## Sheet: Suppl. Fig. 3 - Mouse dosing
Figure ID	Species	Figure summary	Venom dose (µg)	Lesion size (mm^2)
LHS of figure	C. atrox	ID-injection in vivo venom dose determination pre-trials		Mouse 1	Mouse 2	Mouse 3
			30.5	0	0
			50	0	0
			75	19.085	14.137	6.864
			100	11.31	22.29
			150	x	x	x
			200	x	x	x
				Note, 'x' signifies the mouse had to be culled before the experiment ended for our in vivo licence, because the dose was too toxic
Figure ID	Species	Figure summary	Venom dose (µg)	Lesion size (mm^2)
RHS of figure	B. asper	ID-injection in vivo venom dose determination pre-trials		Mouse 1	Mouse 2	Mouse 3
			50	3.793	0
			75	0	0
			100	0	0
			150	31.557	65.149	50.58
			200	x	x	x
			250	x	x	x
				Note, 'x' signifies the mouse had to be culled before the experiment ended for our in vivo licence, because the dose was too toxic

[truncated: 1 more sheets: Suppl. Fig. 5 - Skin layer #s]
